# Supplementary material for: Composition and Functions of the Gut Microbiome in Pediatric Obesity: Relationships with Markers of Insulin Resistance
Source: Microorganisms. 2021 Jul 13;9(7):1490. doi: 10.3390/microorganisms9071490 (PMC8304481; doi:10.3390/microorganisms9071490)
Supplement: Supplementary file 1 [file microorganisms-09-01490-s001.zip]

Archive with 1 entries (1 files):
- microorganisms-1292601-supplementary.pdf
